# Supplementary material for: Structural Behavior of Amphiphilic Triblock Copolymer P104/Water System
Source: Polymers (Basel). 2023 May 31;15(11):2551. doi: 10.3390/polym15112551 (PMC10255531; doi:10.3390/polym15112551)
Supplement: Supplementary file 1 [file polymers-15-02551-s001.zip]

Archive with 1 entries (1 files):
- polymers-2422259-supplementary.pdf
